# Supplementary material for: Prediction of severe pancreatitis in a population with low atmospheric oxygen pressure
Source: Sci Rep. 2022 Nov 14;12:19518. doi: 10.1038/s41598-022-21789-x (PMC9663689; doi:10.1038/s41598-022-21789-x)
Supplement: Supplementary file 1 — Supplementary Information. [file 41598_2022_21789_MOESM1_ESM.xlsx]

## Sheet: Hoja1
Sexo	PAFI	Edad	Antecedentes_HTA	Antecedentes_DM	Antecedentes_EPOC	Antecedentes_EnfOncologica	Antecedentes_otro	Cirugía	Radiologia intervencionista	Complicaciones locales	Score_APACHE_II	Score_Marshall	Mortalidad	Estancia hospitalaria	Estancia UCI	Puntaje_BISAP_total
0	253	78	0	0	1	1	0	0	0	0	16	2	0	15	5	3
0	303	92	0	0	0	0	1	0	1	0	9	2	0	4	3	2
1	234	56	0	0	0	0	1	1	1	1	4	2	0	22	0	2
1	232	79	0	1	0	0	0	1	0	1	12	2	0	12	4	3
0	253	78	0	0	1	1	0	0	0	0	16	2	0	15	13	2
1	222	68	0	0	0	0	0	1	0	1	15	2	0	10	0	2
0	222	46	0	0	0	0	0	0	1	1	16	2	0	35	23	2
0	284	58	1	0	0	0	0	0	0	0	5	1	0	7	1	0
1	271	61	0	0	0	0	0	0	0	0	5	1	0	4	0	1
1	311	70	0	0	0	0	0	0	0	0	10	2	0	13	4	2
0	351	21	0	0	0	1	0	0	0	0	10	1	0	5	0	0
0	336	81	0	0	0	0	1	0	0	0	30	9	1	2	2	5
1	289	38	0	0	0	0	0	0	0	0	4	2	0	7	0	0
0	245	84	0	0	1	0	1	0	0	0	13	1	0	6	4	1
0	264	88	0	0	0	0	1	0	0	0	12	4	0	14	6	3
1	299	39	0	0	0	0	0	0	0	0	3	1	0	4	0	0
1	178	83	0	0	0	0	1	0	0	1	10	2	0	9	4	2
0	297	68	1	0	0	0	0	0	0	0	9	2	0	4	0	2
0	282	49	1	0	0	0	0	0	0	1	7	1	0	6	0	1
1	341	51	0	0	0	0	0	0	0	0	6	1	0	8	0	0
1	193	88	1	0	0	0	1	0	0	0	14	4	0	12	3	3
0	369	53	0	0	0	0	0	0	0	0	5	1	0	6	0	0
0	255	68	0	0	0	0	1	0	0	1	9	2	0	13	6	3
1	350	77	1	0	0	0	1	0	0	0	9	2	1	26	4	4
0	325	30	0	0	0	0	0	0	0	0	7	1	0	4	0	0
1	276	72	0	0	0	0	0	0	0	1	10	2	0	6	2	1
1	300	78	1	0	0	0	1	0	0	1	9	2	0	13	2	4
0	269	36	0	0	0	0	0	0	0	0	6	2	0	7	0	0
0	244	88	0	1	0	0	0	0	0	0	9	2	0	5	3	3
1	209	68	1	0	0	0	0	0	0	0	17	2	0	14	5	3
0	269	53	0	0	0	0	1	0	0	0	8	2	0	6	0	1
0	204	54	0	0	0	0	1	0	0	1	8	2	0	6	0	0
1	246	66	1	0	0	0	1	0	0	0	12	4	0	17	6	2
1	232	59	1	0	0	0	1	0	0	0	8	2	0	18	7	1
0	233	71	0	0	0	0	1	0	0	0	16	2	0	8	4	1
1	250	60	1	0	0	0	0	0	0	0	11	2	0	8	3	1
0	206	82	0	0	0	0	0	0	0	0	11	1	1	9	4	3
0	285	77	1	0	0	0	0	0	0	0	13	2	0	17	0	1
0	270	56	0	0	0	0	0	0	0	0	7	1	1	50	0	2
0	169	77	1	0	0	0	0	0	0	0	10	3	0	11	5	2
0	290	45	0	0	0	0	0	0	0	1	7	2	0	5	0	1
1	217	31	0	0	0	0	0	1	0	1	5	3	0	14	4	2
0	414	18	0	0	0	0	0	0	0	1	2	0	0	6	0	0
0	309	67	0	0	1	0	0	1	0	0	16	3	1	20	16	2
0	317	27	0	0	0	0	1	0	0	0	4	1	0	15	6	1
1	235	80	0	0	0	0	1	0	0	0	14	3	0	16	4	3
0	271	20	0	0	0	0	0	0	0	0	7	1	0	4	0	0
0	347	23	0	0	0	0	0	0	0	0	2	0	0	6	0	1
0	226	55	0	0	0	0	0	0	0	1	8	2	0	14	7	2
1	258	82	0	0	0	1	0	0	0	0	14	1	0	8	1	3
1	299	52	0	0	0	0	0	0	0	0	3	1	0	8	0	1
0	319	77	0	1	0	0	0	0	0	0	6	1	0	9	0	1
0	221	58	0	0	0	0	1	0	0	0	8	2	0	11	4	0
1	271	70	0	0	0	1	0	0	0	1	9	2	0	7	4	3
0	261	71	0	0	0	0	1	0	0	0	7	2	0	6	2	1
0	324	53	0	0	0	0	0	0	0	0	4	1	0	7	0	0
0	280	69	0	0	0	0	1	0	0	0	5	2	0	6	3	1
0	311	28	0	0	0	0	0	0	0	0	4	1	0	4	0	0
0	255	84	0	0	0	0	0	0	0	0	9	2	0	13	11	2
0	347	24	0	0	0	0	0	0	0	0	2	1	0	6	0	2
1	262	74	0	0	0	0	0	0	0	0	13	2	0	7	5	1
0	282	55	0	0	0	0	0	0	0	0	4	2	0	4	0	0
0	257	60	0	0	0	0	0	0	0	0	6	2	0	5	0	1
0	289	63	1	0	0	0	0	0	0	0	3	2	0	13	0	2
1	228	59	0	1	0	0	0	1	0	1	9	2	0	43	9	1
0	178	73	1	0	0	0	0	0	0	0	16	3	0	5	2	2
0	303	75	0	0	0	0	1	0	0	0	7	1	0	9	0	1
0	261	71	0	1	0	0	0	0	0	0	9	2	0	11	1	1
1	222	43	0	0	0	0	0	0	0	1	4	2	0	8	4	0
0	350	21	0	0	0	0	0	0	0	0	1	1	0	5	0	0
1	198	76	1	0	0	0	0	0	0	0	6	3	0	7	0	2
0	307	31	0	0	0	0	0	0	0	0	4	1	0	2	0	0
1	271	66	0	0	1	0	0	0	0	0	11	2	0	6	2	2
0	325	75	1	0	0	0	0	0	0	0	14	1	0	9	0	2
1	266	87	0	0	0	0	1	0	0	0	13	2	0	11	3	3
1	228	59	0	1	0	0	0	1	0	1	9	2	0	43	9	1
1	264	59	0	1	0	0	0	0	0	1	9	2	1	13	2	0
0	275	49	0	0	0	0	0	0	0	0	6	2	0	9	0	0
1	250	84	0	0	0	0	0	0	0	0	10	2	1	29	29	2
1	271	78	0	0	0	1	0	0	0	0	8	2	0	16	3	2
0	303	65	1	0	0	0	0	0	0	0	10	1	0	6	2	2
0	204	88	0	0	0	0	1	0	0	0	8	2	0	10	5	1
0	240	81	0	0	0	0	1	0	0	0	10	2	0	6	0	1
1	200	80	0	1	1	0	0	0	0	0	8	2	0	9	2	1
1	330	27	0	0	0	1	0	0	0	1	5	1	0	9	0	0
0	279	88	0	0	0	0	1	0	0	1	8	2	0	6	0	1
0	192	91	1	0	0	0	1	0	0	0	11	3	0	14	5	2
1	276	20	0	0	0	0	0	1	0	0	5	2	0	4	0	1
1	228	79	1	0	0	0	0	0	0	0	15	4	0	8	4	2
1	146	72	0	0	1	0	0	1	0	1	12	3	0	27	16	3
1	225	30	0	0	0	0	0	0	0	0	10	2	0	7	3	0
1	298	23	0	0	0	0	0	0	0	0	6	2	0	6	0	0
0	273	44	0	0	0	0	0	0	0	0	9	1	0	4	0	0
0	297	54	0	1	0	0	0	0	0	0	6	2	0	4	0	1
0	275	49	0	0	0	0	0	0	0	0	6	2	0	9	0	0
0	375	26	0	0	0	0	1	0	0	0	6	1	0	5	0	0
1	210	61	0	0	0	0	0	0	0	0	3	2	0	7	0	1
0	346	33	0	0	0	0	0	0	0	0	5	1	0	6	0	0
0	181	85	0	1	0	0	0	0	0	0	14	3	0	11	3	2
0	386	59	0	0	1	0	0	0	0	0	5	1	0	12	0	1
1	309	64	0	0	0	0	0	0	0	0	9	1	0	9	5	1
1	275	83	1	0	0	0	0	0	0	0	12	2	0	12	3	3
1	209	41	0	0	0	0	1	0	0	0	6	2	0	7	0	1
1	244	69	0	0	0	0	0	0	0	1	8	2	0	18	4	2
0	203	73	0	0	0	0	0	0	0	0	9	2	0	7	0	4
1	301	39	1	0	0	0	0	0	0	0	5	1	0	7	0	0
0	339	37	0	0	0	0	0	0	0	0	3	1	0	6	0	1
1	314	31	0	0	0	0	0	0	0	0	5	1	0	9	0	1
1	153	73	1	0	0	0	1	0	0	0	23	3	0	19	8	4
0	277	24	0	0	0	0	0	0	0	1	5	1	0	10	0	2
1	269	82	0	0	1	1	0	0	0	0	11	2	0	5	2	1
1	278	72	0	1	1	0	0	0	0	0	8	2	0	34	2	1
0	258	30	0	0	0	0	0	0	0	1	8	2	0	8	5	2
0	256	58	0	0	0	0	1	0	0	1	9	2	0	7	4	1
0	380	50	0	0	0	1	1	0	0	0	5	1	0	4	0	0
0	209	55	1	0	0	0	0	0	0	0	7	2	0	5	0	0
0	239	69	1	0	0	0	0	0	0	0	7	2	0	10	2	3
1	242	91	0	0	0	1	0	0	0	0	6	2	0	4	3	1
0	284	68	0	0	0	0	1	0	0	0	9	2	0	7	1	1
0	260	89	1	0	0	0	1	0	0	0	11	3	0	8	0	2
0	270	70	0	0	0	0	0	0	0	0	9	2	0	13	3	2
0	242	73	0	0	0	0	1	0	0	0	10	2	0	13	0	1
0	258	71	1	0	0	0	0	0	0	0	13	1	0	8	5	2
1	203	75	0	0	1	1	0	0	0	0	17	4	0	10	3	4
0	312	34	1	0	0	0	0	0	0	0	6	1	0	8	0	2
0	275	73	1	0	0	0	0	0	0	0	10	2	0	13	3	2
0	211	87	1	0	0	0	0	0	0	0	13	2	0	21	7	3
0	266	71	0	0	0	0	0	0	0	0	7	3	0	12	0	0
1	194	67	0	0	0	0	1	0	0	1	3	9	0	13	4	3
0	255	84	1	0	0	0	0	0	0	0	7	3	1	7	0	2
0	214	69	0	1	0	0	0	0	0	1	10	2	0	24	7	2
0	297	19	0	0	0	0	0	0	0	0	5	2	0	7	0	0
1	226	78	1	0	0	0	0	0	0	0	5	3	0	12	8	2
1	336	79	0	0	0	1	0	0	0	0	10	1	0	12	3	2
1	333	49	0	0	0	0	1	0	0	0	9	1	0	7	5	0
0	341	40	0	0	0	0	0	0	0	0	0	1	0	8	0	1
0	265	63	0	0	0	0	0	0	0	0	8	2	0	4	0	1
0	262	35	0	0	1	0	1	0	0	0	3	1	0	5	0	0
1	208	58	0	0	0	0	0	0	0	0	10	1	0	7	3	1
0	254	70	0	0	1	0	1	0	0	0	11	2	0	16	0	2
0	252	67	1	0	0	0	0	0	0	0	12	2	0	14	8	2
0	347	30	0	0	0	0	0	0	0	0	2	1	0	3	0	1
1	290	67	0	0	0	0	0	0	0	0	9	2	0	4	0	2
0	256	74	0	0	0	0	1	0	0	0	9	2	0	4	0	1
0	219	77	1	0	0	0	0	1	0	1	10	2	0	27	16	4
0	298	34	0	0	0	0	0	0	0	0	2	2	0	5	0	0
0	201	82	0	0	0	1	1	0	0	0	12	2	1	52	2	4
0	179	79	1	0	0	0	0	0	0	0	9	3	0	10	2	4
0	343	47	0	0	0	0	0	0	0	0	2	1	0	4	0	0
0	242	74	0	0	0	0	0	0	0	0	12	1	0	11	1	2
0	325	22	0	0	0	0	0	0	0	0	5	1	0	6	0	1
0	210	24	0	0	0	0	0	0	0	0	6	2	0	6	2	1
1	300	67	0	0	0	0	1	0	0	0	17	4	0	7	3	2
0	288	24	0	0	0	0	0	0	0	1	5	1	0	6	0	1
0	262	74	0	0	0	0	1	0	0	0	14	1	0	25	4	2
0	233	26	0	0	0	0	0	0	0	0	5	1	0	4	00	2
0	249	54	0	0	0	0	0	0	0	0	8	2	0	5	2	0
0	361	36	0	0	0	0	0	0	0	0	3	1	0	8	0	0
1	261	27	0	0	0	0	0	0	0	1	7	3	0	14	22	1
1	238	71	0	0	0	0	1	0	0	1	12	2	0	34	5	3
1	387	59	0	1	0	0	0	0	0	0	6	1	0	7	0	0
0	319	25	0	0	0	0	0	0	0	0	4	1	0	8	0	1
0	300	32	0	0	0	0	0	0	0	0	3	1	0	6	0	0
0	121	54	0	0	0	0	0	0	0	0	3	2	0	4	0	2
0	322	32	0	0	0	0	0	0	0	0	1	1	0	6	0	1
0	322	32	0	0	0	0	1	0	0	0	1	1	0	6	0	0
0	318	60	1	0	0	0	0	0	0	0	7	1	0	9	0	0
0	328	34	0	0	0	0	0	0	0	0	3	1	0	5	0	0
0	195	71	0	0	0	0	0	0	0	0	7	3	0	12	1	1
1	218	30	0	0	0	0	0	0	0	1	6	2	0	7	4	0
0	208	82	0	0	0	1	1	0	0	0	12	2	1	52	2	3
1	999	71	1	0	0	0	0	0	0	0	12	3	0	10	0	3
0	266	77	1	0	0	0	0	0	0	0	8	2	0	27	0	4
1	261	78	0	0	0	0	0	0	0	0	12	2	0	5	0	1
0	285	55	0	0	0	0	1	0	0	0	13	4	0	6	2	2
1	283	35	0	0	0	0	0	0	0	1	7	2	0	12	0	0
0	261	88	0	0	0	0	1	0	0	0	10	2	0	14	7	2
1	280	66	0	0	0	0	0	0	0	1	9	2	0	10	3	1
0	328	77	0	1	0	0	1	0	0	0	8	1	0	34	14	2
1	241	49	0	0	0	0	1	0	0	0	4	2	0	5	0	0
1	169	70	0	0	0	0	1	0	0	1	12	3	0	21	10	1
1	287	81	1	0	0	0	0	0	0	0	14	2	0	8	3	1
0	375	30	0	0	0	0	0	0	0	1	9	1	0	7	2	1
0	372	20	0	0	0	0	0	0	0	0	2	1	0	3	0	0
1	309	71	0	0	0	0	1	0	0	0	9	1	0	5	0	1
0	216	28	0	0	0	0	1	0	0	0	7	2	0	3	0	0
0	250	84	0	1	0	0	0	0	0	0	6	2	0	6	1	1
0	310	48	0	0	0	0	0	0	0	0	3	1	0	5	0	0
1	330	76	1	0	0	0	1	0	0	0	10	1	0	6	2	1
0	295	27	0	0	0	0	0	0	0	1	4	2	0	10	4	1
1	278	82	0	1	0	0	0	0	0	0	10	3	0	19	8	2
1	210	41	0	0	0	0	1	0	0	1	9	2	0	6	2	2
1	253	66	0	0	0	0	0	0	0	0	11	2	0	7	4	3
1	234	93	0	0	0	0	1	0	0	0	16	3	0	18	4	2
0	243	74	0	0	0	0	1	0	0	0	8	2	0	7	2	3
1	293	28	0	0	0	0	0	0	0	0	2	2	0	4	0	0
1	191	65	0	0	0	0	0	0	0	1	13	3	0	12	8	3
1	212	66	0	1	0	0	1	0	0	0	9	2	0	9	2	2
0	214	77	0	0	0	0	1	0	0	0	8	2	0	13	0	3
0	246	54	0	0	0	0	0	0	0	0	6	2	0	5	0	0
0	275	72	0	0	0	0	1	0	0	0	9	2	0	6	3	1
0	252	57	0	0	0	0	0	0	0	0	9	2	0	11	1	0
0	280	54	0	0	0	0	1	0	0	0	8	2	0	11	0	0
1	220	75	0	0	1	0	1	0	0	0	3	2	0	13	0	1
1	282	56	0	0	0	1	0	0	0	1	13	2	0	12	5	2
0	324	63	0	0	0	0	1	0	0	0	3	1	0	6	0	1
0	312	26	0	0	0	0	0	0	0	0	3	1	0	5	0	0
1	286	42	0	1	0	0	0	0	0	0	1	2	0	3	0	1
1	245	81	1	0	1	0	1	0	0	0	20	3	0	5	2	3
1	295	53	0	0	0	0	0	0	0	0	9	2	0	6	4	0
1	253	80	0	0	1	0	0	0	0	0	12	3	0	12	3	4
0	297	80	0	0	0	0	1	0	0	0	9	2	0	13	1	1
1	238	82	0	0	0	0	1	0	0	1	15	3	0	24	10	3
0	414	22	0	0	0	0	0	0	0	0	0	0	0	6	0	0
0	240	90	0	0	0	0	0	0	0	0	8	2	0	21	0	2
0	375	55	1	0	0	0	0	0	0	0	3	1	0	3	0	0
1	364	94	1	0	0	0	0	0	0	0	14	1	1	48	13	2
0	253	69	0	0	0	0	1	0	0	0	10	2	0	8	3	5
0	257	85	0	0	1	1	0	0	0	0	12	2	0	18	5	2
1	319	63	0	0	0	0	0	0	0	0	10	1	0	5	2	1
0	342	20	0	0	0	0	0	0	0	0	6	1	0	5	0	1
0	323	49	0	0	0	0	1	0	0	0	6	1	0	11	0	0
0	300	32	0	0	0	0	0	0	0	0	3	2	0	13	0	0
0	347	63	0	0	1	0	0	0	0	0	5	1	0	5	0	1
0	210	78	0	0	0	0	1	0	0	0	16	2	0	14	4	1
1	314	61	0	0	0	0	0	0	0	0	5	1	0	6	0	1
0	280	88	0	0	0	0	1	0	0	0	12	4	0	13	3	2
0	338	46	0	0	0	0	0	0	0	0	3	1	0	17	0	0
0	298	52	0	0	0	0	0	0	0	0	12	2	0	6	4	1
0	378	31	0	0	0	0	1	0	0	0	3	1	0	6	0	1
0	266	75	0	1	0	0	0	0	0	0	8	2	0	9	0	1
1	289	40	0	0	0	0	0	0	0	0	7	2	0	6	0	0
1	273	88	0	1	0	0	0	0	0	0	13	2	0	13	5	1
0	219	64	0	0	0	0	0	0	0	0	10	2	0	6	3	1
0	310	72	1	0	0	0	0	0	0	0	8	2	0	6	1	1
0	264	93	0	0	0	0	1	0	0	0	11	2	0	18	13	3
1	276	65	0	0	0	0	0	0	0	0	9	2	0	4	3	3
0	271	77	0	0	0	0	1	0	0	0	9	2	0	8	3	1
0	295	70	0	0	1	0	1	0	0	0	11	2	0	10	3	1
1	266	64	0	0	0	1	0	0	0	0	9	2	0	11	6	2
0	262	49	0	0	0	0	0	0	0	0	5	2	0	7	0	0
0	276	58	0	0	0	0	0	0	0	0	9	2	0	8	3	0
1	240	67	0	0	0	0	0	0	0	0	11	3	0	10	3	2
1	247	88	1	0	0	0	1	0	0	0	11	4	0	8	6	2
1	152	62	1	0	0	0	0	1	0	1	17	3	1	50	49	2
0	221	88	0	0	1	1	0	0	0	0	14	2	0	10	8	3
0	206	53	0	0	0	0	0	0	0	1	11	2	0	8	5	1
0	324	55	0	0	0	0	0	0	0	0	6	1	1	6	0	0
0	221	58	0	0	0	0	1	0	0	0	8	2	0	11	5	0
1	256	75	0	0	0	0	1	0	0	0	15	5	0	14	5	2
0	244	52	1	0	0	0	0	0	0	0	4	2	0	11	0	1
1	146	53	1	0	0	0	0	1	0	1	13	2	1	11	10	0
0	271	83	1	0	0	0	0	0	0	0	8	2	0	8	0	1
0	178	81	0	1	0	0	0	0	0	0	13	4	0	18	2	2
0	275	61	1	0	0	0	0	0	0	0	11	2	0	12	4	1
0	241	52	1	0	0	0	0	0	0	0	10	2	0	11	0	1
1	323	45	0	0	0	0	0	0	0	0	9	1	0	3	0	0
0	244	88	1	0	0	0	1	0	0	0	9	2	0	20	12	1
0	300	63	0	0	1	0	0	0	0	0	5	1	0	5	0	1
0	237	69	1	0	0	0	0	0	1	1	13	2	0	9	3	2
0	232	91	0	0	1	0	1	1	0	0	18	2	1	7	3	5
1	289	38	0	0	0	0	0	0	0	0	4	2	0	7	0	0
0	233	84	0	0	1	0	1	0	0	0	13	2	0	5	3	1
0	307	44	0	0	0	0	0	0	0	0	3	1	0	11	0	0
0	280	51	0	0	0	0	0	0	0	0	6	2	0	8	0	0
0	293	28	1	0	0	0	0	0	0	0	7	2	0	7	0	0
0	290	69	0	1	0	0	1	0	0	0	12	2	0	10	1	3
0	316	60	0	1	0	0	0	0	0	0	11	1	0	8	1	0
0	230	88	0	0	0	0	0	0	0	0	11	2	0	9	2	1
0	344	33	0	0	0	0	0	0	0	0	2	1	0	4	0	0
0	259	86	0	0	1	0	1	0	0	0	6	2	0	17	0	1
1	380	68	1	0	0	0	0	0	0	0	11	1	0	11	0	1
0	214	84	1	0	0	0	0	0	0	0	7	2	0	9	0	1
0	281	83	0	0	1	0	1	0	0	0	14	2	0	16	9	1
1	300	57	0	0	0	0	0	0	0	0	5	1	0	6	3	1
0	330	72	0	0	0	0	1	0	0	0	8	1	0	9	0	1
0	294	84	1	0	0	0	0	0	0	0	18	5	0	15	6	3
1	310	70	0	0	0	0	0	0	0	0	8	1	0	5	2	1
1	297	27	0	0	0	0	0	0	0	0	5	2	0	4	0	1
0	441	45	0	0	0	0	0	0	0	0	8	0	0	25	0	0
1	205	59	0	0	0	0	1	0	0	0	12	2	0	4	0	0
1	187	62	0	1	0	0	0	0	0	1	9	3	0	11	3	1
0	365	73	0	0	0	1	0	0	0	0	7	2	0	12	3	1
0	326	44	0	0	0	0	0	0	0	0	1	1	0	5	0	1
0	380	46	0	0	0	0	0	0	0	0	3	1	0	4	0	0
1	278	62	0	0	0	0	1	0	0	0	7	3	0	8	0	2
1	196	85	0	0	0	0	1	0	0	0	9	2	0	6	1	1
0	330	40	0	0	0	0	1	0	0	0	3	1	0	11	0	0
1	195	79	0	0	1	0	0	0	0	0	24	5	0	14	6	2
1	246	70	0	1	0	0	0	0	0	0	11	2	0	7	2	1
0	209	50	0	0	0	0	1	0	0	0	7	2	0	7	3	0
0	290	79	0	0	0	0	1	0	0	0	9	2	0	9	3	2
0	218	50	0	0	0	1	0	0	0	0	5	2	1	8	2	2
0	241	79	0	0	0	0	1	0	0	0	10	2	0	5	2	2
0	322	35	0	0	0	0	0	0	0	0	4	1	0	4	0	1
1	296	79	0	0	0	0	1	0	0	0	9	1	0	7	0	2
1	300	75	1	0	0	0	1	0	0	0	10	1	0	22	1	1
0	219	66	0	0	0	0	1	0	0	0	8	2	0	8	0	1
0	313	45	0	0	0	0	0	0	0	0	5	1	0	2	0	0
0	332	26	0	0	0	0	0	0	0	1	4	1	0	7	0	0
1	305	66	0	0	0	1	0	0	0	0	5	1	0	15	3	1
0	296	35	0	0	0	0	0	0	0	0	3	2	0	3	0	0
1	198	64	0	1	0	0	0	0	0	0	8	3	0	8	0	1
0	294	61	0	0	0	0	1	0	0	0	5	2	0	7	0	1
1	214	85	0	0	1	0	0	0	0	0	11	2	0	9	2	2
1	276	88	0	0	0	1	0	0	0	0	8	2	0	8	3	1
0	322	69	1	0	0	0	0	0	0	1	5	1	0	7	3	2
1	327	82	1	0	0	0	0	0	0	0	6	1	0	13	1	1
1	203	64	0	0	0	0	0	0	0	0	3	2	0	9	4	2
0	338	71	0	0	0	1	0	0	0	0	10	1	0	4	0	1
1	290	51	0	0	0	0	0	0	0	0	3	2	0	9	0	0
1	365	67	0	0	0	0	1	0	0	0	6	1	0	12	2	2
0	237	85	1	0	0	0	0	0	0	0	10	2	0	7	3	2
0	312	47	0	0	0	0	1	0	0	0	5	1	0	6	0	0
0	306	88	0	0	0	1	0	0	0	0	9	1	0	13	3	3
0	247	68	0	1	0	0	0	0	0	0	14	2	0	3	0	1
1	166	54	0	0	1	0	1	0	0	0	12	3	0	11	10	2
0	432	50	0	0	0	0	0	0	0	0	10	0	0	9	3	0
0	328	21	0	0	0	0	0	0	0	0	5	1	0	5	0	1
0	219	87	0	1	0	1	1	0	0	0	12	2	1	2	2	2
1	298	28	0	0	0	0	0	0	0	0	2	2	0	4	0	0
0	267	94	0	0	0	0	1	0	0	0	16	4	1	13	3	2
1	199	56	0	0	0	0	0	0	0	0	5	2	0	5	0	0
0	293	26	0	0	0	0	1	0	0	0	6	2	0	6	0	1
0	277	37	0	0	0	0	0	0	0	0	1	2	0	5	0	1
0	237	66	1	0	0	0	0	0	0	0	13	2	0	9	0	1
0	302	81	1	0	0	0	0	0	0	0	10	1	0	7	0	2
0	370	36	0	0	0	0	1	0	0	0	8	1	0	8	0	1
1	321	44	0	0	0	1	0	0	0	0	7	1	0	8	3	1
1	378	52	0	0	0	0	0	0	0	0	3	1	0	4	0	0
0	221	81	0	0	0	0	1	0	0	0	10	2	0	15	2	3
0	390	22	0	0	0	0	0	0	0	0	0	1	0	3	0	2
0	178	63	0	0	0	0	1	0	0	0	16	5	0	5	3	3
0	333	37	0	0	0	0	0	0	0	0	0	1	0	4	0	0
0	243	63	0	0	0	0	1	0	0	0	6	2	0	8	0	2
0	255	55	0	0	0	0	0	0	0	0	8	2	0	4	2	0
1	297	66	0	0	0	0	1	0	0	0	10	2	0	8	0	1
0	324	58	0	0	0	0	0	0	0	0	5	1	0	5	0	0
1	323	71	0	0	0	0	1	0	0	0	8	1	0	11	6	1
0	266	40	0	0	0	0	0	0	0	0	12	2	0	30	6	2
0	253	65	0	0	0	1	0	0	0	0	5	2	0	13	0	2
1	221	65	1	0	0	0	1	0	0	0	12	4	0	7	4	2
1	300	67	0	1	0	0	0	0	0	0	8	1	0	8	3	2
0	195	50	0	0	0	0	0	0	0	1	11	3	0	32	27	1
1	299	85	1	0	0	0	0	0	0	0	13	2	0	11	9	2
0	254	68	0	0	1	0	1	0	0	0	8	2	0	31	9	1
1	342	43	0	0	0	0	0	0	0	0	4	1	0	11	0	0
0	328	28	0	0	0	0	0	0	0	0	2	1	0	3	0	0
1	295	77	1	0	0	0	0	0	0	0	7	2	0	4	0	2
0	284	45	1	0	0	0	0	0	0	0	4	2	0	4	0	0
0	233	79	1	0	0	0	0	0	0	0	12	2	0	4	0	1
0	238	88	0	0	0	0	1	0	0	0	9	2	0	10	2	1
0	262	73	0	0	0	0	0	0	0	0	12	2	0	9	5	2
0	323	70	1	0	0	0	0	0	0	0	3	1	0	5	3	1
1	186	54	0	0	0	0	1	0	0	1	9	3	0	5	2	1
0	224	85	1	0	0	0	0	0	0	0	12	2	1	12	12	2
1	249	80	0	1	0	0	0	0	0	0	13	2	0	8	5	5
0	310	54	1	0	0	0	0	0	0	0	3	1	0	2	0	0
1	245	79	0	0	1	1	1	1	0	0	12	2	1	19	9	3
0	295	75	0	0	0	0	1	0	0	0	12	2	0	6	0	2
1	310	76	0	0	0	0	1	0	0	0	20	5	0	11	3	3
0	355	23	0	0	0	0	0	0	0	0	3	1	0	8	0	1
0	255	80	0	0	0	0	0	0	0	0	13	4	1	57	53	2
1	127	83	0	0	1	1	0	1	0	1	13	7	1	18	18	4
1	224	84	1	0	0	0	0	0	0	0	13	2	0	10	2	2
1	256	66	0	0	0	0	0	0	0	0	19	8	1	2	2	4
0	238	56	0	0	0	0	0	0	0	0	7	2	0	3	0	0
1	349	66	0	1	0	0	0	0	0	0	7	1	0	10	0	1
0	342	24	0	0	0	0	0	0	0	0	4	1	0	2	0	1
1	299	51	0	0	0	0	0	0	0	0	4	2	0	5	0	0
0	253	36	0	0	0	0	0	0	0	0	2	2	0	4	0	1
1	263	80	1	0	0	0	1	0	0	0	11	2	0	8	0	1
0	283	79	0	0	0	0	1	0	0	0	12	2	0	18	7	3
0	303	64	1	0	0	0	0	0	0	0	5	1	0	5	0	2
1	349	66	0	1	0	0	0	0	0	0	7	1	0	7	0	1
0	319	27	0	0	0	0	0	0	0	0	3	1	0	6	0	1
1	233	50	0	0	0	0	0	0	0	0	8	2	0	2	0	1
0	388	46	0	0	0	0	0	0	0	0	3	1	0	5	0	0
0	277	49	1	0	0	0	0	0	0	0	5	2	0	5	3	1
0	338	35	0	0	0	0	0	0	0	0	2	1	0	4	0	0
1	346	84	0	0	1	1	0	1	0	0	12	1	1	19	2	1
0	269	62	0	0	0	0	1	0	0	0	8	2	0	5	0	2
0	200	85	1	0	0	0	0	0	0	0	9	2	0	10	6	3
0	287	79	1	0	0	0	0	0	0	0	11	2	0	6	2	2
0	235	74	0	1	0	0	0	0	0	0	12	2	1	12	2	2
1	235	59	0	0	0	0	0	0	0	1	10	2	0	11	6	1
1	217	28	0	0	0	0	0	0	1	1	16	2	0	25	16	2
1	287	69	0	0	0	0	0	0	0	0	13	2	0	7	3	2
1	203	73	0	0	0	0	1	0	0	0	8	2	0	8	2	3
0	438	25	0	0	0	0	0	0	0	0	2	0	0	4	0	0
0	240	86	0	1	0	0	0	0	0	0	10	2	0	15	1	4
0	212	51	0	0	0	0	0	0	0	0	7	2	0	13	0	1
0	305	39	0	0	0	0	1	0	0	0	12	5	0	9	0	2
0	234	74	1	0	0	0	0	0	0	0	10	2	0	14	8	2
0	340	77	0	0	0	0	1	0	0	0	12	1	0	10	4	2
0	284	69	0	1	0	0	0	0	0	0	12	2	0	4	3	2
0	188	90	0	0	1	1	0	0	0	1	17	4	0	18	11	2
0	283	82	1	0	0	0	1	0	0	1	9	2	0	24	2	2
0	246	82	1	0	0	0	0	0	0	0	16	3	0	10	6	3
1	266	71	1	0	0	0	0	0	0	0	5	2	0	9	2	1
0	228	44	0	0	0	0	1	1	0	1	10	2	0	19	3	2
0	309	49	0	0	0	0	0	0	0	0	7	1	0	7	0	1
1	311	84	0	0	0	0	0	0	0	0	7	1	0	16	6	2
0	378	25	0	0	0	0	0	0	0	0	2	1	0	3	0	0
1	372	26	0	0	0	1	1	0	0	0	8	1	0	7	0	0
0	340	41	0	0	0	0	0	0	0	0	4	1	0	10	0	0
0	410	36	0	0	0	0	0	0	0	0	3	0	0	5	0	0
1	282	83	0	0	0	0	1	0	0	0	12	4	0	8	2	2
0	261	88	1	0	0	0	0	0	0	0	9	2	0	6	4	2
1	223	69	0	0	0	0	0	0	0	0	9	2	0	4	3	2
1	306	53	0	0	0	0	0	0	0	0	3	1	0	3	0	1
1	275	81	0	0	0	0	1	0	0	0	13	2	0	9	3	2
1	256	62	0	1	0	0	0	0	0	1	9	2	0	15	3	2
0	300	71	0	0	0	0	0	0	0	0	8	1	0	13	0	1
0	229	73	0	1	0	0	0	0	0	0	9	2	0	4	0	2
0	248	68	1	0	0	0	0	0	0	1	9	2	0	9	6	3
0	322	46	0	0	0	0	1	0	0	0	8	1	0	4	0	0
0	147	22	0	0	0	0	0	1	1	1	11	8	0	94	30	4
1	249	55	0	0	0	0	0	0	0	0	6	2	0	3	0	1
1	189	68	0	0	0	0	1	0	0	0	12	3	0	11	4	2
0	304	90	0	0	0	0	1	0	0	0	14	3	0	17	5	3
0	342	28	0	0	0	0	0	0	0	0	4	1	0	7	0	0
0	345	32	0	0	0	0	0	0	0	0	7	1	0	5	0	0
0	215	83	1	0	0	0	0	0	0	0	15	2	0	8	4	2
